# Supplementary material for: An In Vivo Study in Rat Femurs of Bioactive Silicate Coatings on Titanium Dental Implants
Source: J Clin Med. 2020 Apr 29;9(5):1290. doi: 10.3390/jcm9051290 (PMC7288333; doi:10.3390/jcm9051290)
Supplement: Supplementary file 1 [file jcm-09-01290-s001.zip]

Archive with 3 entries (2 files):
- Suppl_in vivo sphene_J Clin Med_23_02_2020.docx
- __MACOSX/
- __MACOSX/._Suppl_in vivo sphene_J Clin Med_23_02_2020.docx
